# Supplementary material for: How to Identify Roast Defects in Coffee Beans Based on the Volatile Compound Profile
Source: Molecules. 2022 Dec 3;27(23):8530. doi: 10.3390/molecules27238530 (PMC9737409; doi:10.3390/molecules27238530)
Supplement: Supplementary file 1 [file molecules-27-08530-s001.zip]

Archive with 1 entries (1 files):
- molecules-1940455-supplementary.pdf
